# Supplementary material for: Olive mill solid waste induces beneficial mushroom-specialized metabolite diversity revealed by computational metabolomics strategies
Source: Metabolomics. 2025 Apr 26;21(3):58. doi: 10.1007/s11306-025-02257-9 (PMC12031845; doi:10.1007/s11306-025-02257-9)
Supplement: Supplementary file 2 — Supplementary Material 2; Mzmine Batch Parameters [file 11306_2025_2257_MOESM2_ESM.xml]

<?xml version="1.0" encoding="UTF-8"?><batch>
    <batchstep method="io.github.mzmine.modules.io.import_rawdata_mzxml.MzXMLImportModule">
        <parameter name="File names">
            <file>D:\SABATICAL\FUNGI_101122\Hericium_15112022\POS\MZxml\MS0_NEW_POS.mzXML</file>
            <file>D:\SABATICAL\FUNGI_101122\Hericium_15112022\POS\MZxml\MS0_OLD_POS.mzXML</file>
            <file>D:\SABATICAL\FUNGI_101122\Hericium_15112022\POS\MZxml\MS33_NEW_POS.mzXML</file>
            <file>D:\SABATICAL\FUNGI_101122\Hericium_15112022\POS\MZxml\MS33_OLD_POS.mzXML</file>
            <file>D:\SABATICAL\FUNGI_101122\Hericium_15112022\POS\MZxml\MS60_NEW_POS.mzXML</file>
            <file>D:\SABATICAL\FUNGI_101122\Hericium_15112022\POS\MZxml\MS60_OLD_POS.mzXML</file>
            <file>D:\SABATICAL\FUNGI_101122\Hericium_15112022\POS\MZxml\MS80_NEW_POS.mzXML</file>
            <file>D:\SABATICAL\FUNGI_101122\Hericium_15112022\POS\MZxml\MS80_OLD_POS.mzXML</file>
            <file>D:\SABATICAL\FUNGI_101122\Hericium_15112022\POS\MZxml\P1_pos.mzXML</file>
            <file>D:\SABATICAL\FUNGI_101122\Hericium_15112022\POS\MZxml\P2_pos.mzXML</file>
            <file>D:\SABATICAL\FUNGI_101122\Hericium_15112022\POS\MZxml\P3_pos.mzXML</file>
            <file>D:\SABATICAL\FUNGI_101122\Hericium_15112022\POS\MZxml\P4_pos.mzXML</file>
            <file>D:\SABATICAL\FUNGI_101122\Hericium_15112022\POS\MZxml\P5_pos.mzXML</file>
            <file>D:\SABATICAL\FUNGI_101122\Hericium_15112022\POS\MZxml\P6_pos.mzXML</file>
            <file>D:\SABATICAL\FUNGI_101122\Hericium_15112022\POS\MZxml\P7_pos.mzXML</file>
            <file>D:\SABATICAL\FUNGI_101122\Hericium_15112022\POS\MZxml\P8_pos.mzXML</file>
            <file>D:\SABATICAL\FUNGI_101122\Hericium_15112022\POS\MZxml\P9_pos.mzXML</file>
            <file>D:\SABATICAL\FUNGI_101122\Hericium_15112022\POS\MZxml\P10_pos.mzXML</file>
            <file>D:\SABATICAL\FUNGI_101122\Hericium_15112022\POS\MZxml\P11_pos.mzXML</file>
            <file>D:\SABATICAL\FUNGI_101122\Hericium_15112022\POS\MZxml\P21_pos.mzXML</file>
            <file>D:\SABATICAL\FUNGI_101122\Hericium_15112022\POS\MZxml\P23_pos.mzXML</file>
            <file>D:\SABATICAL\FUNGI_101122\Hericium_15112022\POS\MZxml\P24_pos.mzXML</file>
            <file>D:\SABATICAL\FUNGI_101122\Hericium_15112022\POS\MZxml\P25_pos.mzXML</file>
            <file>D:\SABATICAL\FUNGI_101122\Hericium_15112022\POS\MZxml\P26_pos.mzXML</file>
            <file>D:\SABATICAL\FUNGI_101122\Hericium_15112022\POS\MZxml\P27_pos.mzXML</file>
            <file>D:\SABATICAL\FUNGI_101122\Hericium_15112022\POS\MZxml\P28_pos.mzXML</file>
            <file>D:\SABATICAL\FUNGI_101122\Hericium_15112022\POS\MZxml\P29_pos.mzXML</file>
            <file>D:\SABATICAL\FUNGI_101122\Hericium_15112022\POS\MZxml\P30_pos.mzXML</file>
            <file>D:\SABATICAL\FUNGI_101122\Hericium_15112022\POS\MZxml\P31_pos.mzXML</file>
            <file>D:\SABATICAL\FUNGI_101122\Hericium_15112022\POS\MZxml\P32_pos.mzXML</file>
        </parameter>
    </batchstep>
    <batchstep method="io.github.mzmine.modules.dataprocessing.featdet_massdetection.MassDetectionModule">
        <parameter name="Raw data files" type="BATCH_LAST_FILES"/>
        <parameter name="Scans">
            <polarity>POSITIVE</polarity>
            <ms_level>1</ms_level>
            <scan_definition/>
        </parameter>
        <parameter name="Scan types (IMS)">All scan types</parameter>
        <parameter name="Mass detector" selected_item="Centroid">
            <module name="Factor of lowest signal">
                <parameter name="Noise factor">2.5</parameter>
            </module>
            <module name="Centroid">
                <parameter name="Noise level">400000.0</parameter>
                <parameter name="Detect isotope signals below noise level" selected="false">
                    <parameter name="Chemical elements">H,C,N,O,S,F,Cl,Br,I,P</parameter>
                    <parameter name="m/z tolerance">
                        <absolutetolerance>0.0</absolutetolerance>
                        <ppmtolerance>5.0</ppmtolerance>
                    </parameter>
                    <parameter name="Maximum charge of isotope m/z">2</parameter>
                </parameter>
            </module>
            <module name="Exact mass">
                <parameter name="Noise level"/>
                <parameter name="Detect isotope signals below noise level" selected="false">
                    <parameter name="Chemical elements">H,C,N,O,S,F,Cl,Br,I,P</parameter>
                    <parameter name="m/z tolerance">
                        <absolutetolerance>0.0</absolutetolerance>
                        <ppmtolerance>5.0</ppmtolerance>
                    </parameter>
                    <parameter name="Maximum charge of isotope m/z">2</parameter>
                </parameter>
            </module>
            <module name="Local maxima">
                <parameter name="Noise level"/>
            </module>
            <module name="Recursive threshold">
                <parameter name="Noise level"/>
                <parameter name="Min m/z peak width"/>
                <parameter name="Max m/z peak width"/>
            </module>
            <module name="Wavelet transform">
                <parameter name="Noise level"/>
                <parameter name="Scale level"/>
                <parameter name="Wavelet window size (%)"/>
            </module>
            <module name="Auto">
                <parameter name="Noise level">1000.0</parameter>
                <parameter name="Detect isotope signals below noise level" selected="false">
                    <parameter name="Chemical elements">H,C,N,O,S,F,Cl,Br,I,P</parameter>
                    <parameter name="m/z tolerance">
                        <absolutetolerance>0.0</absolutetolerance>
                        <ppmtolerance>5.0</ppmtolerance>
                    </parameter>
                    <parameter name="Maximum charge of isotope m/z">2</parameter>
                </parameter>
            </module>
        </parameter>
        <parameter name="Denormalize fragment scans (traps)">false</parameter>
        <parameter name="Output netCDF filename (optional)" selected="false"/>
    </batchstep>
    <batchstep method="io.github.mzmine.modules.dataprocessing.featdet_massdetection.MassDetectionModule">
        <parameter name="Raw data files" type="BATCH_LAST_FILES"/>
        <parameter name="Scans">
            <polarity>POSITIVE</polarity>
            <ms_level>2</ms_level>
            <scan_definition/>
        </parameter>
        <parameter name="Scan types (IMS)">All scan types</parameter>
        <parameter name="Mass detector" selected_item="Centroid">
            <module name="Factor of lowest signal">
                <parameter name="Noise factor">2.5</parameter>
            </module>
            <module name="Centroid">
                <parameter name="Noise level">10000.0</parameter>
                <parameter name="Detect isotope signals below noise level" selected="false">
                    <parameter name="Chemical elements">H,C,N,O,S,F,Cl,Br,I,P</parameter>
                    <parameter name="m/z tolerance">
                        <absolutetolerance>0.0</absolutetolerance>
                        <ppmtolerance>5.0</ppmtolerance>
                    </parameter>
                    <parameter name="Maximum charge of isotope m/z">2</parameter>
                </parameter>
            </module>
            <module name="Exact mass">
                <parameter name="Noise level"/>
                <parameter name="Detect isotope signals below noise level" selected="false">
                    <parameter name="Chemical elements">H,C,N,O,S,F,Cl,Br,I,P</parameter>
                    <parameter name="m/z tolerance">
                        <absolutetolerance>0.0</absolutetolerance>
                        <ppmtolerance>5.0</ppmtolerance>
                    </parameter>
                    <parameter name="Maximum charge of isotope m/z">2</parameter>
                </parameter>
            </module>
            <module name="Local maxima">
                <parameter name="Noise level"/>
            </module>
            <module name="Recursive threshold">
                <parameter name="Noise level"/>
                <parameter name="Min m/z peak width"/>
                <parameter name="Max m/z peak width"/>
            </module>
            <module name="Wavelet transform">
                <parameter name="Noise level"/>
                <parameter name="Scale level"/>
                <parameter name="Wavelet window size (%)"/>
            </module>
            <module name="Auto">
                <parameter name="Noise level">1000.0</parameter>
                <parameter name="Detect isotope signals below noise level" selected="false">
                    <parameter name="Chemical elements">H,C,N,O,S,F,Cl,Br,I,P</parameter>
                    <parameter name="m/z tolerance">
                        <absolutetolerance>0.0</absolutetolerance>
                        <ppmtolerance>5.0</ppmtolerance>
                    </parameter>
                    <parameter name="Maximum charge of isotope m/z">2</parameter>
                </parameter>
            </module>
        </parameter>
        <parameter name="Denormalize fragment scans (traps)">false</parameter>
        <parameter name="Output netCDF filename (optional)" selected="false"/>
    </batchstep>
    <batchstep method="io.github.mzmine.modules.dataprocessing.featdet_adapchromatogrambuilder.ModularADAPChromatogramBuilderModule">
        <parameter name="Raw data files" type="BATCH_LAST_FILES"/>
        <parameter name="Scans">
            <polarity>POSITIVE</polarity>
            <ms_level>1</ms_level>
            <scan_definition/>
        </parameter>
        <parameter name="Min group size in # of scans">4</parameter>
        <parameter name="Group intensity threshold">900000.0</parameter>
        <parameter name="Min highest intensity">2000000.0</parameter>
        <parameter name="Scan to scan accuracy (m/z)">
            <absolutetolerance>0.0</absolutetolerance>
            <ppmtolerance>5.0</ppmtolerance>
        </parameter>
        <parameter name="Suffix">chromatograms</parameter>
        <parameter name="Allow single scan chromatograms"/>
    </batchstep>
    <batchstep method="io.github.mzmine.modules.dataprocessing.featdet_chromatogramdeconvolution.minimumsearch.MinimumSearchFeatureResolverModule">
        <parameter name="Feature lists" type="BATCH_LAST_FEATURELISTS"/>
        <parameter name="Suffix">resolved</parameter>
        <parameter name="Original feature list">KEEP</parameter>
        <parameter name="MS/MS scan pairing" selected="true">
            <parameter name="Retention time tolerance" unit="MINUTES">0.5</parameter>
            <parameter name="MS1 to MS2 precursor tolerance (m/z)">
                <absolutetolerance>0.0</absolutetolerance>
                <ppmtolerance>5.0</ppmtolerance>
            </parameter>
            <parameter name="Limit by RT edges">true</parameter>
            <parameter name="Combine MS/MS spectra (TIMS)">false</parameter>
            <parameter name="Lock to feature mobility range">false</parameter>
            <parameter name="Minimum merged intensity (absolute, IMS)" selected="false">250.0</parameter>
            <parameter name="Minimum merged intensity (relative, IMS)" selected="true">0.01</parameter>
        </parameter>
        <parameter name="Dimension">Retention time</parameter>
        <parameter name="Chromatographic threshold">0.9</parameter>
        <parameter name="Minimum search range RT/Mobility (absolute)">0.05</parameter>
        <parameter name="Minimum relative height">0.0</parameter>
        <parameter name="Minimum absolute height">2000000.0</parameter>
        <parameter name="Min ratio of peak top/edge">1.5</parameter>
        <parameter name="Peak duration range (min/mobility)">
            <min>0.0</min>
            <max>2.5</max>
        </parameter>
        <parameter name="Min # of data points">4</parameter>
    </batchstep>
    <batchstep method="io.github.mzmine.modules.dataprocessing.filter_isotopegrouper.IsotopeGrouperModule">
        <parameter name="Feature lists" type="BATCH_LAST_FEATURELISTS"/>
        <parameter name="Name suffix">deisotoped</parameter>
        <parameter name="m/z tolerance">
            <absolutetolerance>0.0</absolutetolerance>
            <ppmtolerance>5.0</ppmtolerance>
        </parameter>
        <parameter name="Retention time tolerance" unit="MINUTES">0.5</parameter>
        <parameter name="Mobility tolerance" selected="false"/>
        <parameter name="Monotonic shape">false</parameter>
        <parameter name="Maximum charge">2</parameter>
        <parameter name="Representative isotope">Lowest m/z</parameter>
        <parameter name="Never remove feature with MS2">true</parameter>
        <parameter name="Original feature list">KEEP</parameter>
    </batchstep>
    <batchstep method="io.github.mzmine.modules.dataprocessing.align_join.JoinAlignerModule">
        <parameter name="Feature lists" type="BATCH_LAST_FEATURELISTS"/>
        <parameter name="Feature list name">Aligned feature list</parameter>
        <parameter name="m/z tolerance">
            <absolutetolerance>0.0</absolutetolerance>
            <ppmtolerance>5.0</ppmtolerance>
        </parameter>
        <parameter name="Weight for m/z">75.0</parameter>
        <parameter name="Retention time tolerance" unit="MINUTES">0.5</parameter>
        <parameter name="Weight for RT">25.0</parameter>
        <parameter name="Mobility tolerance" selected="false"/>
        <parameter name="Mobility weight">1.0</parameter>
        <parameter name="Require same charge state">false</parameter>
        <parameter name="Require same ID">false</parameter>
        <parameter name="Compare isotope pattern" selected="false">
            <parameter name="Isotope m/z tolerance">
                <absolutetolerance>0.001</absolutetolerance>
                <ppmtolerance>5.0</ppmtolerance>
            </parameter>
            <parameter name="Minimum absolute intensity"/>
            <parameter name="Minimum score"/>
        </parameter>
        <parameter name="Compare spectra similarity" selected="false">
            <parameter name="Spectral m/z tolerance">
                <absolutetolerance>0.001</absolutetolerance>
                <ppmtolerance>10.0</ppmtolerance>
            </parameter>
            <parameter name="MS level">2</parameter>
            <parameter name="Compare spectra similarity" selected_item="Weighted dot-product cosine">
                <module name="Weighted dot-product cosine">
                    <parameter name="Weights">MassBank (mz^2 * I^0.5)</parameter>
                    <parameter name="Minimum  cos similarity">0.7</parameter>
                    <parameter name="Handle unmatched signals">KEEP ALL AND MATCH TO ZERO</parameter>
                </module>
                <module name="Composite dot -product identity (similar to NIST search)">
                    <parameter name="Weights">MassBank (mz^2 * I^0.5)</parameter>
                    <parameter name="Minimum  cos similarity">0.7</parameter>
                    <parameter name="Handle unmatched signals">KEEP ALL AND MATCH TO ZERO</parameter>
                </module>
            </parameter>
        </parameter>
        <parameter name="Original feature list">KEEP</parameter>
    </batchstep>
    <batchstep method="io.github.mzmine.modules.dataprocessing.filter_rowsfilter.RowsFilterModule">
        <parameter name="Feature lists" type="BATCH_LAST_FEATURELISTS"/>
        <parameter name="Name suffix">filtered</parameter>
        <parameter name="Minimum features in a row (abs or %)" selected="false">2.0</parameter>
        <parameter name="Minimum features in an isotope pattern" selected="true">2</parameter>
        <parameter name="Validate 13C isotope pattern" selected="false">
            <parameter name="m/z tolerance">
                <absolutetolerance>5.0E-4</absolutetolerance>
                <ppmtolerance>10.0</ppmtolerance>
            </parameter>
            <parameter name="Max charge">1</parameter>
            <parameter name="Estimate minimum carbon">true</parameter>
            <parameter name="Remove if 13C">true</parameter>
            <parameter name="Exclude isotopes">H,C,N,O,S</parameter>
        </parameter>
        <parameter name="Remove redundant isotope rows">false</parameter>
        <parameter name="m/z" selected="false"/>
        <parameter name="Retention time" selected="false">
            <min>1.2</min>
            <max>29.8</max>
        </parameter>
        <parameter name="features duration range" selected="false">
            <min>0.0</min>
            <max>1.0</max>
        </parameter>
        <parameter name="Chromatographic FWHM" selected="false">
            <min>0.0</min>
            <max>0.5</max>
        </parameter>
        <parameter name="Charge" selected="false">
            <min>1</min>
            <max>2</max>
        </parameter>
        <parameter name="Kendrick mass defect" selected="false">
            <parameter name="Kendrick mass defect">
                <min>0.0</min>
                <max>1.0</max>
            </parameter>
            <parameter name="Kendrick mass base"/>
            <parameter name="Shift">0.0</parameter>
            <parameter name="Charge">1</parameter>
            <parameter name="Divisor">1</parameter>
            <parameter name="Use Remainder of Kendrick mass">false</parameter>
        </parameter>
        <parameter name="Parameter">No parameters defined</parameter>
        <parameter name="Only identified?">false</parameter>
        <parameter name="Text in identity" selected="false"/>
        <parameter name="Text in comment" selected="false"/>
        <parameter name="Keep or remove rows">Keep rows that match all criteria</parameter>
        <parameter name="Feature with MS2 scan">true</parameter>
        <parameter name="Never remove feature with MS2">false</parameter>
        <parameter name="Reset the feature number ID">false</parameter>
        <parameter name="Mass defect" selected="false"/>
        <parameter name="Original feature list">KEEP</parameter>
    </batchstep>
    <batchstep method="io.github.mzmine.modules.dataprocessing.gapfill_peakfinder.multithreaded.MultiThreadPeakFinderModule">
        <parameter name="Feature lists" type="BATCH_LAST_FEATURELISTS"/>
        <parameter name="Name suffix">gap-filled</parameter>
        <parameter name="Intensity tolerance">0.1</parameter>
        <parameter name="m/z tolerance">
            <absolutetolerance>0.0</absolutetolerance>
            <ppmtolerance>5.0</ppmtolerance>
        </parameter>
        <parameter name="Retention time tolerance" unit="MINUTES">0.5</parameter>
        <parameter name="Minimum data points">1</parameter>
        <parameter name="Original feature list">KEEP</parameter>
    </batchstep>
    <batchstep method="io.github.mzmine.modules.dataprocessing.filter_duplicatefilter.DuplicateFilterModule">
        <parameter name="Feature lists" type="BATCH_LAST_FEATURELISTS"/>
        <parameter name="Name suffix">filtered</parameter>
        <parameter name="Filter mode">NEW AVERAGE</parameter>
        <parameter name="m/z tolerance">
            <absolutetolerance>0.0</absolutetolerance>
            <ppmtolerance>5.0</ppmtolerance>
        </parameter>
        <parameter name="RT tolerance" unit="MINUTES">0.5</parameter>
        <parameter name="Require same identification">false</parameter>
        <parameter name="Original feature list">KEEP</parameter>
    </batchstep>
</batch>
